# Supplementary material for: Can 3 mg·kg−1 of Caffeine Be Used as An Effective Nutritional Supplement to Enhance the Effects of Resistance Training in Rugby Union Players?
Source: Nutrients. 2021 Sep 25;13(10):3367. doi: 10.3390/nu13103367 (PMC8539282; doi:10.3390/nu13103367)
Supplement: Supplementary file 1 [file nutrients-13-03367-s001.zip]

Archive with 1 entries (1 files):
- nutrients-1377309-supplementary.pdf
